# Supplementary material for: A Global Scoping Review of Clinicians’ Perceptions of Anorectal Biofeedback Compared with Novel Australian Data
Source: J Clin Med. 2026 Jan 20;15(2):835. doi: 10.3390/jcm15020835 (PMC12842376; doi:10.3390/jcm15020835)
Supplement: Supplementary file 1 [file jcm-15-00835-s001.zip]

Archive with 2 entries (2 files):
- S2.pdf
- Table S1.pdf
